# Supplementary material for: Associations of Transforming Growth Factor-β (TGF-β) with Chronic Kidney Disease Progression in Patients Attending a Tertiary Hospital in Johannesburg, South Africa
Source: Biomedicines. 2026 Jan 21;14(1):236. doi: 10.3390/biomedicines14010236 (PMC12838621; doi:10.3390/biomedicines14010236)
Supplement: Supplementary file 1 [file biomedicines-14-00236-s001.zip]

Archive with 1 entries (1 files):
- biomedicines-3866048-supplementary.pdf
